# Supplementary material for: Knockdown of MUC16 (CA125) Enhances the Migration and Invasion of Hepatocellular Carcinoma Cells
Source: Front Oncol. 2021 Jun 2;11:667669. doi: 10.3389/fonc.2021.667669 (PMC8208084; doi:10.3389/fonc.2021.667669)
Supplement: Supplemental Table 1 — List of top differential genes. [file Table_1.xlsx]

## Sheet: Sheet1
ID	HepG2_NC_A	HepG2_NC_B	HepG2_NC_C	HepG2_si_A	HepG2_si_B	HepG2_si_C	Huh7_NC_A	Huh7_NC_B	Huh7_NC_C	Huh7_si_A	Huh7_si_B	Huh7_si_C
ENSG00000251201	0.135675	0.245504	0.488441	0.229422	0.466581	1.13926	0.377654	0.125058	0.142578	-0.522504	-0.566569	-2.2611
ENSG00000159712	-0.940853	-0.880927	-0.684021	-0.965307	-1.20491	-1.03466	0.132729	0.729197	0.0834064	1.84594	1.46364	1.45576
ENSG00000283268	-0.634163	-1.21979	-0.881083	-1.90424	-0.235533	-1.23808	0.97376	0.741819	-0.145934	1.76397	0.864472	1.9148
ENSG00000253385	-1.28784	-1.28784	-0.391788	-0.446635	-1.28784	-0.555448	-0.227678	-0.136601	-0.0827299	2.1259	1.69601	1.88249
ENSG00000092096	0.0210885	0.859217	-0.418889	0.340548	0.034418	-0.181453	0.16314	0.27573	0.5524	-0.525231	-0.598684	-0.522284
ENSG00000278126	-1.95235	0.00605237	-0.302964	-1.1633	-0.17941	-0.228347	-0.506268	0.201492	0.460307	1.48523	1.05251	1.12705
ENSG00000143333	-1.03186	-1.03186	-1.03186	-1.03186	-1.03186	-1.03186	0.737925	0.584549	0.320508	1.65517	1.10345	1.78958
ENSG00000007944	-1.31705	-0.202518	-1.7374	-0.810691	-0.514309	-0.658274	1.37516	-0.211383	-0.291449	1.7054	1.29533	1.3672
ENSG00000222686	-0.768852	-0.768852	-0.768852	-0.768852	-0.768852	-0.768852	0.00376557	0.336866	0.0614272	0.960473	2.09658	1.15399
ENSG00000269940	-0.228242	0.0496606	-0.142846	0.0682412	0.698989	0.77327	0.476211	0.216632	0.643318	-0.12648	-0.855704	-1.57305
ENSG00000234965	-1.06079	-0.646035	-1.06079	-1.06079	-1.06079	-0.204759	0.144392	0.836598	-0.286257	1.42376	1.01509	1.96035
ENSG00000229585	-1.47957	0.163145	0.116702	-1.84669	-1.28955	-0.892789	0.40119	0.347718	0.272769	1.25647	1.21388	1.73673
ENSG00000240729	-0.639951	-0.639951	-0.639951	-0.639951	-0.639951	-0.639951	-0.639951	-0.639951	0.538242	1.67459	1.00235	1.90444
ENSG00000266921	0.171468	0.642356	-1.85513	-1.61099	-1.85513	-1.85513	-0.181267	1.42304	0.447371	1.39167	1.0641	2.21764
ENSG00000091527	0.271893	-0.155416	0.446468	-0.497267	-0.0160688	-0.79609	-0.325607	-0.325744	-0.522546	-0.123081	1.13954	0.903913
ENSG00000252835	-1.30411	0.102531	-1.30411	-1.30411	-1.30411	0.136394	-1.30411	1.47046	-1.30411	2.25616	2.34146	1.51765
ENSG00000240970	0.340537	0.0773599	-0.0275981	0.629012	0.842267	0.768749	-0.122186	0.393504	0.327165	-1.1869	-0.558139	-1.48377
ENSG00000259262	-0.960516	0.361824	-0.960516	-0.960516	-0.960516	-0.960516	0.609092	-0.0459377	-0.384016	1.4426	2.03531	0.783713
ENSG00000214401	0.776551	0.84219	-0.417304	0.125657	0.116949	0.146299	0.404952	0.258273	0.380043	-1.15485	-0.312552	-1.16621
ENSG00000260534	-1.53695	1.08083	0.295667	-1.79251	0.188651	-1.26614	0.960693	-0.775956	-1.38154	1.15109	1.82037	1.25579
ENSG00000257904	-1.01602	-1.01602	-1.01602	-1.01602	-1.01602	-1.01602	0.491551	0.183865	0.39428	1.53345	1.754	1.73897
ENSG00000215878	0.00256312	-0.151352	0.231752	-1.11312	-1.11312	-0.196768	-1.11312	0.172129	-0.112483	1.50331	0.852248	1.03795
ENSG00000207326	-1.19253	1.57206	-1.19253	-1.19253	-1.19253	-1.19253	-1.19253	0.41662	0.459262	2.23566	1.04954	1.42202
ENSG00000263164	-0.859457	-0.859457	-0.859457	0.564508	-0.859457	-0.859457	1.41739	-0.859457	-0.859457	0.834401	1.88331	1.31658
ENSG00000232434	-1.23383	0.836771	0.653606	0.80061	0.510142	0.818725	0.387071	0.137199	0.235068	-2.17686	-0.434655	-0.533842
ENSG00000103067	0.328183	0.588399	-0.0513066	1.58348	1.33262	1.32172	-0.17625	-0.294367	-0.399185	-1.66311	-1.1802	-1.38998
ENSG00000230679	-2.10772	-0.390562	-0.570972	0.384682	-2.10772	-2.10772	0.84961	0.430023	0.847916	1.48448	1.40732	1.88066
ENSG00000248100	-0.198909	-0.281121	0.0136622	-0.394006	-1.23173	-1.20544	-0.0181859	-0.21871	0.497598	1.07601	0.583204	1.37763
ENSG00000154252	0.316584	-0.644643	-0.309941	0.490674	0.117671	1.0496	0.689305	-0.132652	0.803619	-0.622409	-0.743613	-1.01419
ENSG00000273186	0.0891603	0.0540614	0.139809	-0.847521	-1.39339	-0.234045	0.329504	-0.0804734	-1.67715	1.04418	1.2545	1.32137
ENSG00000144579	1.45954	-1.14743	0.405814	0.400029	1.31307	1.57614	0.355226	-1.16486	0.562266	-0.906966	-1.68527	-1.16755
ENSG00000164188	-0.816236	-0.50418	-0.879946	-0.407268	-0.63817	-0.0127029	-0.118629	0.0905639	-0.325834	0.556957	1.02448	2.03096
ENSG00000213152	-0.849645	0.536181	0.998205	-1.00714	-0.989591	-0.98915	-0.810884	-0.366983	0.541926	0.924136	1.12448	0.888462
ENSG00000123119	-0.880476	-0.951169	-1.0492	-1.0492	-1.0492	-1.0492	0.593671	0.72734	0.583344	1.26099	0.970671	1.89242
ENSG00000112419	-0.970414	-0.705093	-0.601661	-1.34752	-0.928312	0.892959	-0.786865	0.452018	0.697854	1.03004	0.999286	1.26771
ENSG00000257531	-0.535287	1.18179	-0.123684	-0.466161	-1.92271	-1.14495	-0.54727	-0.183388	0.255389	1.21784	0.890306	1.37813
ENSG00000253528	0.254035	1.09345	-0.00243381	-0.287327	0.438744	0.28029	0.264546	0.404586	1.12133	-2.13529	-0.904005	-0.527933
ENSG00000275632	-0.981294	-0.281219	-0.349173	-0.890094	-1.38203	-1.52106	0.192555	0.599132	0.33564	1.55714	1.47112	1.24929
ENSG00000279838	-0.823034	-1.11307	-0.187201	-1.46069	-1.05202	-1.07938	-0.148334	0.515812	1.18542	1.39872	1.19168	1.57209
ENSG00000203446	-0.606931	-0.223343	-0.128136	-1.4252	-0.643564	-0.158055	-0.270754	0.802734	-0.369315	1.18993	0.876997	0.95563
ENSG00000222509	-0.831313	-0.831313	-0.831313	-0.831313	-0.831313	-0.831313	-0.831313	-0.831313	0.908209	3.19721	0.998805	1.54628
ENSG00000222389	-1.5594	0.467359	0.07307	-1.22138	-2.29056	-1.51984	0.430828	0.568094	0.179584	1.41562	1.14068	2.31594
ENSG00000279488	-0.32106	0.405007	0.271805	0.492603	1.09	0.359373	0.595771	0.22938	-0.188961	-1.82733	-0.833237	-0.273357
ENSG00000280353	-0.951864	0.352954	-0.932563	-1.03104	-1.12237	-1.25168	-0.0509492	-0.272158	0.439333	1.19751	1.79607	1.82677
ENSG00000259293	-1.17517	-0.240761	-0.654278	-1.17517	-0.416549	-0.852636	0.85338	0.335313	0.0253621	1.11918	1.01549	1.16584
ENSG00000263089	-0.448875	0.340483	-0.162631	0.75144	-0.143187	0.201858	0.531383	0.463492	0.133397	-0.621559	-0.264388	-0.781414
ENSG00000144366	-0.943839	-1.12429	-1.12429	-0.941825	-1.12429	-1.06553	0.771518	0.732827	0.465207	0.961505	1.64165	1.75136
ENSG00000184557	0.202172	-0.21115	-0.197602	-0.338756	0.325911	0.588637	0.594403	0.557767	0.826488	-1.25324	-0.391731	-0.702903
ENSG00000119969	-0.43241	-0.813096	-0.47529	0.167265	0.0787098	-1.12809	-0.0520478	0.0659363	-0.0130318	0.865996	0.808505	0.927551
ENSG00000253284	-0.651463	-0.131029	0.124757	-1.0326	-0.329805	-1.03269	0.0323925	-0.024905	0.0578399	0.945733	0.844735	1.19703
ENSG00000272949	-1.31035	-0.0534787	-1.31035	-1.31035	-1.31035	-0.908667	1.03937	-0.756152	0.539832	1.184	2.28374	1.91275
ENSG00000122483	-0.338942	0.233928	-0.0992143	-0.499498	-0.503695	-0.43163	-0.00896046	-0.353681	-0.143511	0.782678	0.713643	0.648884
ENSG00000168477	0.121687	-0.0470668	-0.0846937	0.438958	0.336122	0.454615	0.486164	0.12502	0.326079	-0.784257	-0.532213	-0.840415
ENSG00000277229	-1.03088	-0.0163555	-0.642923	-2.60664	-0.963998	-0.617029	0.822578	-0.294357	1.12452	1.34004	1.22908	1.65595
ENSG00000257464	-0.096467	0.933601	-0.149602	-3.18307	-1.50583	-0.252057	0.797784	0.00827398	-0.268522	1.2642	1.22833	1.22336
ENSG00000106012	-1.43121	-0.451622	-0.664903	-0.849418	-0.650318	-0.902413	0.0145344	-0.32297	1.42518	1.09659	1.54315	1.19342
ENSG00000279696	0.173263	0.414504	-0.296307	0.453416	0.535157	0.304513	0.274208	0.439029	0.373106	0.905312	-1.73092	-1.84528
ENSG00000125351	0.0362465	0.0694232	0.0586613	-0.628647	-0.729159	-0.712105	-0.024964	-0.203927	-0.26476	0.968379	0.608174	0.822679
ENSG00000250815	-0.953935	-0.575122	0.16646	-1.34411	-1.34411	-1.34411	-0.00391136	0.176196	0.188391	1.02693	1.51026	2.49705
ENSG00000139574	-0.761065	-0.761065	-0.761065	-0.761065	-0.761065	-0.761065	-0.761065	0.771723	-0.761065	1.54106	2.01405	1.76168
ENSG00000241754	-0.551393	-0.551393	-0.551393	-0.551393	-0.551393	-0.551393	-0.551393	0.275609	-0.551393	2.35212	0.403727	1.37969
ENSG00000228061	-0.487701	0.580704	0.332625	-1.5288	-1.01487	-1.5288	0.374021	-0.408999	0.0958878	1.51551	0.980963	1.08947
ENSG00000276272	-1.00463	-0.823287	-1.32748	-0.790229	-1.32748	-1.32748	0.469316	0.589162	0.861072	2.20368	1.34736	1.12998
ENSG00000277007	-0.75211	-0.395739	-0.209771	-0.87209	-0.315431	-0.0757265	-0.242376	-0.131762	0.0486531	0.820313	0.65342	1.47262
ENSG00000270863	-0.859988	-0.859988	-0.859988	-0.859988	-0.859988	-0.859988	0.00265415	0.345018	0.0443716	1.63997	1.56058	1.56733
ENSG00000244474	-0.747014	-0.157212	1.14881	0.938155	0.679106	-0.108418	0.68298	-0.178322	1.10982	-1.81106	0.254232	-1.81106
ENSG00000258636	-0.7841	-0.7841	-0.7841	-0.7841	-0.7841	-0.7841	0.843016	-0.7841	-0.0226695	1.98505	1.55231	1.13099
ENSG00000110429	0.0783567	0.0113894	-0.291001	0.0828351	0.682196	0.493123	0.362045	0.15728	0.331004	-0.510062	-0.818226	-0.57894
ENSG00000227982	-1.13317	-1.13317	-1.13317	-1.13317	-1.13317	-1.13317	-0.00978076	0.792654	0.51152	2.058	1.92459	1.52205
ENSG00000202172	0.167767	0.201586	-0.885664	-0.885664	-0.885664	-0.885664	-0.885664	-0.885664	-0.885664	2.15459	2.15698	1.51872
ENSG00000158769	1.50138	-1.69491	1.77292	1.02197	1.1192	1.08363	1.81405	-0.793147	-0.281759	-2.21273	-1.5347	-1.79591
ENSG00000205865	0.610906	0.455811	0.235174	-0.00629189	0.0601237	0.603142	0.609858	0.022708	0.202634	-0.91766	-0.91747	-0.958934
ENSG00000278924	-1.24826	-1.24826	-0.884292	0.0353813	-1.24826	-1.24826	0.60868	-0.0825734	0.467449	1.77744	2.02542	1.04553
ENSG00000106948	-0.231862	-0.122877	-0.724487	0.702239	0.745952	0.723419	0.471091	0.232669	0.340003	-1.32632	-0.328722	-0.481109
ENSG00000140932	-0.65793	-0.997741	-0.997741	-0.997741	-0.997741	-0.570427	0.858273	0.0465941	0.0170764	1.52791	1.54621	1.22326
ENSG00000136867	0.775784	-1.57283	-0.0941541	0.3301	0.564131	0.803888	0.512446	0.247093	0.613224	-1.2226	0.21948	-1.17656
ENSG00000269068	-0.421815	-0.0474335	0.0493868	0.607915	0.199948	1.68239	0.367248	-0.282558	0.590048	-1.20509	-0.831648	-0.708396
ENSG00000272592	-0.822916	-0.822916	-0.822916	-0.822916	-0.822916	-0.822916	-0.822916	0.983921	0.180273	2.14176	1.51071	0.943756
ENSG00000242683	0.437668	-0.56404	0.805065	-0.508252	-0.510252	-0.278325	-0.766226	-0.489459	-1.00751	1.04882	1.16904	0.663474
ENSG00000205704	-0.410585	-0.943583	0.325793	-1.69709	-1.69709	-0.126284	0.406115	-0.0538144	0.793289	1.25225	0.923811	1.22718
ENSG00000224822	-0.563745	0.080266	-0.0388975	-1.15265	-0.89193	-0.987692	0.154588	-0.077214	0.152129	0.992617	0.887586	1.44494
ENSG00000283706	-1.46255	-1.46255	-1.46255	-1.46255	-1.46255	-1.46255	0.912678	-0.0736748	0.698028	2.30038	2.57273	2.36518
ENSG00000076351	0.0969636	-0.0945217	0.351183	0.30038	0.370649	0.426027	0.352866	0.0965185	0.427669	-0.316288	-0.207744	-1.8037
ENSG00000273691	-0.156293	0.309745	-0.206242	-1.04036	-0.430795	-0.809219	1.07098	-0.397896	-0.998738	0.632573	0.714547	1.3117
ENSG00000181704	-0.795861	0.703062	-1.01826	-1.21551	-0.236791	-0.927214	-0.466029	-0.26986	-0.58058	1.68825	1.54371	1.57508
ENSG00000173273	-0.15711	-0.869242	-0.715608	0.552371	0.537802	0.379995	0.554187	0.575963	0.556493	0.173604	-0.108522	-1.47993
ENSG00000178202	0.182285	-0.17174	0.160356	0.802292	0.457684	0.313832	0.903234	0.678222	0.470761	-2.53549	-2.5118	1.25037
ENSG00000260272	1.52338	-1.9161	-0.274124	1.61332	-1.9161	-1.9161	-0.942331	1.54486	-1.9161	0.62788	1.64736	1.92406
ENSG00000261659	0.27962	-0.23826	0.290824	1.24622	0.949022	0.567753	0.292107	-0.223468	0.591305	-1.45817	-2.27381	-0.023144
ENSG00000273013	0.006598	0.0562745	-0.240903	-0.332417	-0.723682	-2.26687	0.630208	-0.214242	-0.0341278	0.859134	1.22662	1.03341
ENSG00000261423	0.173334	-0.431789	-0.39232	0.518295	-0.0834325	0.759725	0.44973	0.26315	0.399331	-0.147413	-0.626917	-0.881692
ENSG00000248121	0.383305	0.639254	-0.833334	0.602038	0.0990366	0.534816	0.294268	-0.184324	1.1055	-0.82328	-0.881535	-0.935745
ENSG00000273437	-0.671484	-0.782118	-0.0285211	-1.43209	0.133772	-1.38895	0.992375	-0.131859	-0.148977	0.752228	1.25661	1.44901
ENSG00000266644	-0.816905	0.143899	-0.0936931	-0.763883	-0.312647	-1.20527	0.366925	0.0172748	-0.524215	1.45621	1.16517	0.567135
ENSG00000279500	-0.293105	0.512494	0.509567	-1.01062	-0.00981447	-1.21242	0.285211	-0.33082	-0.308035	0.271719	0.858254	0.727571
ENSG00000215769	0.320675	-0.0710252	-0.224797	0.719781	0.720131	0.909762	-0.612972	0.267701	1.14309	-1.00796	-1.75443	-0.409957
ENSG00000256061	-0.842064	-0.995375	0.0468588	-0.253194	-0.76633	-0.470065	0.0158295	-0.219143	0.804193	0.961063	0.843996	0.874232
ENSG00000234964	-0.207172	-0.294515	-0.432418	-0.578554	-0.577997	-0.997086	0.301916	-0.260763	0.0699817	1.10483	0.698618	1.17316
ENSG00000253829	-1.27611	-0.245868	-0.250196	-2.62463	-1.36735	-2.62463	0.484543	0.835484	0.973132	2.03335	1.75123	2.31104
ENSG00000214110	0.578721	-0.363389	0.328385	1.09962	0.892983	1.07893	0.339856	0.453669	-0.464101	-1.50029	-0.946154	-1.49823
ENSG00000144648	-0.931209	-0.0028162	-0.0775698	0.116909	-0.580083	-1.09274	-0.437454	-0.289814	0.989407	0.860975	0.8396	0.604799
ENSG00000138587	-0.489307	-0.582624	-1.07025	-1.83016	-1.11232	-1.62695	0.37722	0.615759	0.644214	1.87024	1.57398	1.6302
ENSG00000272226	-0.240472	0.505704	-1.06761	-1.06761	-0.0230288	-1.06761	0.349635	-0.544596	-0.525148	1.68122	1.16805	0.831479
ENSG00000178184	-0.0697866	-0.239431	-0.435625	0.264318	0.470547	0.473562	0.591901	0.124627	0.682555	-0.97453	-0.439838	-0.448301
ENSG00000280339	-0.681501	-0.518449	-1.1119	-1.1119	-0.719235	-0.555864	0.134014	0.216481	0.585536	0.966321	1.26983	1.52667
ENSG00000213713	0.517305	0.211221	0.390221	0.374466	0.233996	1.11382	0.546757	-0.283089	0.104314	-1.64987	-1.60276	0.0436077
ENSG00000205578	-0.145886	-1.29772	-0.393595	0.694932	0.21629	0.266178	0.901192	0.50221	0.53662	-0.408592	-0.092164	-0.779467
ENSG00000241962	-0.602735	-1.69579	0.086296	-1.69579	-1.16356	-1.04049	0.699971	0.24177	0.790335	1.53316	1.30294	1.5439
ENSG00000253760	-0.899034	-0.899034	-0.899034	-0.899034	-0.899034	-0.899034	1.2051	-0.367012	-0.00615684	1.39223	1.71877	1.45128
ENSG00000104218	-0.574265	-0.30091	-0.549402	-0.932678	-0.973482	-0.762146	0.0863565	0.230676	0.245048	1.2913	1.00144	1.23806
ENSG00000235363	-0.51925	-0.0734866	0.210835	-0.107272	-2.49186	-0.100789	0.808748	-2.00584	0.248408	1.64133	1.84071	0.548466
ENSG00000254187	-0.871045	-0.871045	-0.871045	-0.871045	-0.871045	-0.871045	0.201215	0.249391	0.161815	1.69942	1.61453	1.29991
ENSG00000152455	-0.161844	-0.13313	-0.17268	-0.68276	-0.460458	-0.0736083	-0.617216	-0.0366997	-0.418967	0.570006	1.13525	1.0521
ENSG00000272102	-0.238039	-1.08657	-1.08657	-1.08657	-1.08657	-0.550142	0.0732744	0.798448	-0.00848631	1.16619	1.41598	1.68905
ENSG00000262768	0.170804	0.895757	-0.355226	-1.14438	-0.441392	-1.14438	-1.14438	0.104674	0.0204926	1.44062	0.664948	0.932454
ENSG00000267395	-0.220881	-0.694588	-0.429169	0.233907	0.334649	0.208126	0.40571	0.53229	0.911751	-0.578857	0.331131	-1.03407
ENSG00000144827	-0.330781	-2.78858	-0.731575	-0.361376	-0.486941	-0.363907	1.3786	-0.733187	-0.825066	1.75883	1.62555	1.85844
ENSG00000249395	-0.659672	-0.564619	-0.287489	-1.20214	-0.388358	0.23483	-0.883148	0.775386	-0.287414	1.13223	0.549053	1.58134
ENSG00000223197	-0.74087	-0.74087	-0.74087	-0.74087	-0.74087	-0.74087	0.482869	0.288314	-0.74087	1.68292	1.51829	1.21369
ENSG00000260871	-0.596522	-0.596522	-0.596522	-0.596522	-0.596522	0.0956279	-0.596522	-0.596522	-0.596522	1.72186	1.1288	1.82589
ENSG00000150779	-1.04865	0.374888	-0.748523	-0.164646	-1.62852	-0.269194	0.303706	0.455315	-0.478217	1.12595	0.992467	1.08542
ENSG00000254194	-1.15512	-1.15512	-1.15512	-1.15512	-1.15512	-1.15512	-0.0327219	1.29511	0.245858	1.52006	1.58603	2.31638
ENSG00000241395	0.151651	0.22397	-1.149	-1.149	-1.149	-0.2826	-0.221222	0.781982	-1.149	1.00203	1.12548	1.81471
ENSG00000126391	-0.830683	0.688542	0.504311	0.977015	0.141249	-0.106543	0.957352	0.972577	-0.284964	-1.40541	-0.636427	-0.977022
ENSG00000143126	-0.0984543	-1.18654	-0.00955597	0.21714	0.537619	0.56447	0.203285	1.07714	0.461037	0.342947	-1.12745	-0.981639
ENSG00000222764	-1.28147	-0.03091	-0.438283	-1.28147	-1.28147	-1.28147	-1.28147	1.77528	-0.353178	1.508	2.22428	1.72216
ENSG00000165813	-0.0656286	0.121465	0.0456173	-0.0898984	-0.606911	-0.403576	-0.338987	-0.114202	-0.430402	0.920536	0.62287	0.339117
ENSG00000284695	0.552076	-0.344282	-1.31637	0.501361	-0.888996	-1.31637	-1.31637	0.774812	-0.327007	1.7062	0.591027	1.38393
ENSG00000188559	0.483298	0.237261	-1.1237	0.77972	-0.0259195	0.787727	0.596847	0.328815	0.468819	0.0258039	-1.07804	-1.48064
ENSG00000251487	-1.35974	-1.35974	-1.35974	-1.35974	-1.35974	-1.35974	0.510071	1.19066	0.310324	2.14027	1.80454	2.20256
ENSG00000167522	1.17518	-1.41206	1.13864	-0.132984	0.86323	1.0019	0.217592	0.266471	0.261704	-1.18999	-0.869889	-1.31979
ENSG00000139269	-0.135002	-0.56543	-0.489438	0.657785	0.426819	0.427254	0.67305	0.339412	0.668506	-0.607773	-0.572192	-0.822991
ENSG00000170113	1.14838	-0.779515	0.137438	2.01252	0.0889503	-0.108431	-0.740513	0.996334	0.52943	-0.749986	-1.46616	-1.06844
ENSG00000267249	-0.336886	-0.231873	-0.181779	-1.36455	-0.78432	-0.607334	0.142405	0.00907468	0.152042	0.606362	1.15156	1.4453
ENSG00000206527	0.472217	0.340793	0.113304	1.36555	0.546069	0.787814	0.297734	1.27028	1.07669	0.517644	-3.27166	-3.51644
ENSG00000278106	-0.701048	-0.701048	-0.701048	-0.701048	-0.701048	-0.701048	-0.701048	-0.701048	0.20272	1.74428	1.99317	1.66821
ENSG00000279738	0.220524	-0.198853	-0.353439	0.263623	-0.850696	-0.646877	-0.228205	-0.580716	0.171701	0.675215	0.903048	0.624676
ENSG00000253948	0.187199	-0.832748	-2.62473	0.565202	-2.62473	-0.404244	0.45029	0.389786	0.0202611	2.10279	0.94815	1.82277
ENSG00000259738	1.40941	1.23785	-0.187628	0.404025	0.73208	0.813796	0.367191	-0.159888	0.595418	-2.25119	-1.17864	-1.78242
ENSG00000158158	-0.206385	-0.501835	-0.55617	0.595089	0.484676	0.300099	0.624643	0.302093	0.595566	-0.561271	-0.573761	-0.502744
ENSG00000131152	0.667467	-0.0927503	1.32692	-0.177468	-0.160932	-2.66704	-0.111599	0.417855	-2.66704	1.44023	0.873228	1.15112
ENSG00000259786	-0.89726	-0.89726	-0.89726	-0.89726	-0.89726	-0.89726	0.866752	0.644066	0.134054	1.70271	0.813592	1.22239
ENSG00000232982	-1.27105	-1.27105	-1.27105	-1.27105	-1.27105	-1.27105	1.18987	-0.0808811	0.211507	1.1669	2.73146	2.40747
ENSG00000278463	-0.703562	-0.403739	-1.07946	-1.03802	0.114403	-0.459878	0.246993	-1.12341	0.716634	1.26911	1.51859	0.94234
ENSG00000263657	-0.642515	0.735676	0.432812	-1.24049	-1.42016	-0.151981	0.168695	-0.845329	-0.357253	0.9798	1.23615	1.10459
ENSG00000212327	-0.0573612	0.869331	-0.523083	1.30908	1.22987	0.243505	1.62324	-0.0181031	0.229731	-1.6354	-1.6354	-1.6354
ENSG00000245025	0.0798319	-0.0843295	-0.18979	0.136418	1.03783	-0.0370125	0.258338	0.729111	0.268352	-0.78907	-0.140649	-1.26903
ENSG00000124275	0.0121598	-0.497869	-0.325008	-0.0702416	0.687861	1.12501	0.609663	0.439171	0.411262	0.205781	-1.92001	-0.677778
ENSG00000171320	-0.989822	-0.0906541	-0.819508	-0.747619	-0.402898	-0.0695375	0.265193	0.0225806	0.143449	0.722399	1.02723	0.939188
ENSG00000113356	-0.597581	-1.13509	-0.783414	-0.410728	-0.375125	-0.660539	0.01221	0.343103	0.0763518	1.26416	1.0031	1.26355
ENSG00000137434	-1.18427	-0.792194	0.146792	-2.01218	-0.940041	-1.94804	0.246604	0.60174	1.13907	1.35924	1.87915	1.50412
ENSG00000175155	0.871109	0.828537	-1.1305	-0.630064	-1.15234	-1.32893	-0.757503	1.2302	-0.806989	0.595391	1.28739	0.9937
ENSG00000184357	-0.352231	-0.4451	-0.707263	-0.632911	-0.671335	-1.4832	-0.689265	0.441216	-0.0935264	1.62053	1.94919	1.06389
ENSG00000109133	0.563644	0.150541	0.246473	0.642069	-0.646747	1.09581	0.450947	0.468891	0.339157	0.0853243	-1.8048	-1.59132
ENSG00000285314	0.671862	-0.751972	0.720955	0.758699	0.327224	0.442644	0.247171	0.048763	0.145025	-0.77819	-1.46095	-0.371235
ENSG00000197008	-0.676962	-1.12162	-0.843326	-0.803727	-0.402867	-0.0741938	1.11123	-0.182169	-0.178214	1.10491	0.730117	1.33683
ENSG00000263843	0.111	-0.0305963	-0.425086	0.793528	0.420594	0.876209	0.0265927	0.328794	0.632351	-1.47572	-0.857913	-0.399757
ENSG00000230310	-1.12115	1.14743	-0.412651	-0.305971	-1.12115	-1.12115	-0.36052	0.305905	-0.554786	1.93413	0.486897	1.123
ENSG00000230832	0.0790091	-0.508911	-1.74089	-1.21424	-1.24052	-1.4479	0.529796	0.766999	0.446989	1.35827	1.10758	1.86381
ENSG00000232748	0.249236	-1.90438	0.939666	-0.408666	0.768434	-0.839626	-2.68269	0.616595	0.164251	1.07235	1.3158	0.709033
ENSG00000233276	-0.464957	0.330193	-0.359576	-0.958289	-1.19774	-0.822553	0.0517109	0.0966996	0.0532821	0.401627	0.519388	2.35022
ENSG00000158428	-1.08988	-0.811356	-0.30192	-1.08683	-1.1863	-0.850611	0.268253	1.14385	0.0684748	1.19759	1.15792	1.49082
ENSG00000177479	0.170987	0.191412	-1.15645	0.470175	0.420954	0.299761	-0.223169	0.820622	1.00293	-0.694508	-0.578169	-0.724551
ENSG00000283432	-0.732747	-0.732747	-0.732747	-0.732747	-0.732747	-0.732747	-0.732747	0.277522	0.466593	1.12227	1.49698	1.76586
ENSG00000198689	0.192277	-0.129578	0.247038	-0.978995	-0.826144	0.946902	-0.829997	-1.0852	-0.674451	1.16932	0.864301	1.10453
ENSG00000270296	-1.15274	-1.15274	-1.15274	-1.15274	-1.15274	0.125136	0.426215	0.81635	-1.15274	1.9842	1.42011	2.14444
ENSG00000169598	0.449457	0.603766	-0.976129	1.05172	0.506263	1.20487	0.462751	0.165446	0.271321	-1.22135	-1.19642	-1.3217
ENSG00000063978	-1.79855	0.350537	0.239194	0.505938	-1.30392	-1.15029	-0.16667	-0.168516	-0.533868	1.24677	1.49391	1.28546
ENSG00000259856	-0.159735	0.265654	0.32614	0.3636	0.178286	-0.0916122	0.594571	0.657754	0.633838	-1.68084	-0.465891	-0.621764
ENSG00000139372	-0.744464	0.0646322	-0.226808	-0.66827	-0.804759	-0.529752	-0.147309	0.192728	-0.148588	1.242	1.06695	0.703642
ENSG00000226450	-0.17078	-0.0900405	0.254561	1.04607	1.27664	0.334629	-0.0143384	-0.0694733	0.508737	-1.44186	-0.565027	-1.06913
ENSG00000273176	-0.774109	-0.774109	0.323543	-0.774109	-0.774109	-0.774109	-0.774109	0.752784	-0.774109	1.94649	1.61495	0.780989
ENSG00000125846	-0.630907	-1.54692	1.20205	0.365211	1.13244	0.0771415	0.631144	0.0909224	0.524305	-0.781761	-0.4206	-0.643029
ENSG00000252475	-1.07087	-1.07087	-1.07087	-1.07087	-1.07087	-1.07087	0.764355	-1.07087	0.0375413	2.53727	1.47887	2.67804
ENSG00000122642	-0.355574	-0.258714	-0.119506	-0.438213	-0.472862	-0.419169	-0.852218	-0.672857	1.02145	0.835461	0.787198	0.945003
ENSG00000268230	0.166238	0.12413	-0.163263	-0.23002	0.544749	0.444692	0.853013	1.30499	0.846358	-0.461726	-2.97195	-0.457206
ENSG00000244024	-1.26104	-1.26104	-1.26104	-1.26104	-1.26104	-1.26104	-0.11252	1.13616	0.141282	1.76171	2.27993	2.35965
ENSG00000200840	-0.934442	0.138457	-0.934442	-0.934442	-0.934442	-0.934442	0.268179	-0.934442	0.186196	1.45919	1.25218	2.30245
ENSG00000224677	0.462459	-0.658619	-0.915532	0.688749	1.10922	1.10193	0.629414	0.23793	1.12639	-0.950053	-1.14587	-1.68603
ENSG00000231776	-1.27084	-1.27084	-1.27084	-1.27084	-1.27084	-1.27084	0.174498	1.20805	0.45469	2.20682	2.02205	1.55895
ENSG00000152782	0.123201	0.117462	-0.0213136	0.0738644	0.630006	0.179745	0.73897	-0.279649	0.548209	-1.15002	-0.509604	-0.450869
ENSG00000158286	-0.414936	-0.26957	-0.00278091	0.824854	0.439205	0.337702	0.113229	0.150159	0.810483	-1.27613	0.360705	-1.07292
ENSG00000167995	0.202297	0.319473	0.467577	-0.520431	-0.43189	-0.510729	-0.352027	-1.42371	0.367934	0.986578	0.575483	0.319445
ENSG00000278374	0.0233236	-0.101261	0.101302	-0.0814729	0.990902	1.41085	1.23083	0.974753	0.55376	-1.701	-1.701	-1.701
ENSG00000254860	0.0954839	0.463271	0.0891484	1.23549	0.182954	0.288513	0.328316	-0.0807689	0.664854	-1.16205	-0.899281	-1.20593
