# Supplementary material for: Knockdown of MUC16 (CA125) Enhances the Migration and Invasion of Hepatocellular Carcinoma Cells
Source: Front Oncol. 2021 Jun 2;11:667669. doi: 10.3389/fonc.2021.667669 (PMC8208084; doi:10.3389/fonc.2021.667669)
Supplement: Supplemental Table 2 — All the mutation types of MUC16. [file Table_2.xlsx]

## Sheet: Supplemental Table 2
DNA Change	Type	Consequences	# Affected Cases in Cohort	# Affected Cases Across the GDC	Impact	Survival
chr19:g.8891882G>T	Substitution	Missense MUC16 H13420N	2 / 108,1.85%	2 / 12,174	VEP: MODERATE, PolyPhen: probably_damaging - score 0.922	add to survival plot
chr19:g.8976437T>C	Substitution	Missense MUC16 T1568A	2 / 108,1.85%	2 / 12,174	VEP: MODERATE, PolyPhen: unknown - score 0	add to survival plot
chr19:g.8937648T>G	Substitution	Missense MUC16 T11103P	1 / 108,0.93%	1 / 12,174	VEP: MODERATE, PolyPhen: benign - score 0.022	add to survival plot
chr19:g.8963615C>A	Substitution	Synonymous MUC16 V4385V	1 / 108,0.93%	1 / 12,174	VEP: LOW	add to survival plot
chr19:g.8963335G>T	Substitution	Missense MUC16 P4479T	1 / 108,0.93%	1 / 12,174	VEP: MODERATE, PolyPhen: unknown - score 0	add to survival plot
chr19:g.8913470A>T	Substitution	Missense MUC16 S12376T	1 / 108,0.93%	1 / 12,174	VEP: MODERATE, PolyPhen: benign - score 0.19	add to survival plot
chr19:g.8949618G>T	Substitution	Missense MUC16 S9051Y	1 / 108,0.93%	1 / 12,174	VEP: MODERATE, PolyPhen: unknown - score 0	add to survival plot
chr19:g.8947210C>G	Substitution	Missense MUC16 V9854L	1 / 108,0.93%	1 / 12,174	VEP: MODERATE, PolyPhen: unknown - score 0	add to survival plot
chr19:g.8939291C>A	Substitution	Missense MUC16 R10555M	1 / 108,0.93%	2 / 12,174	VEP: MODERATE, PolyPhen: possibly_damaging - score 0.702	add to survival plot
chr19:g.8882760G>T	Substitution	Missense MUC16 L13885M	1 / 108,0.93%	2 / 12,174	VEP: MODERATE, PolyPhen: probably_damaging - score 0.996	add to survival plot
chr19:g.8856087G>A	Substitution	Missense MUC16 P14397L	1 / 108,0.93%	1 / 12,174	VEP: MODERATE, PolyPhen: probably_damaging - score 0.94	add to survival plot
chr19:g.8895702G>C	Substitution	Missense MUC16 P13214A	1 / 108,0.93%	1 / 12,174	VEP: MODERATE, PolyPhen: probably_damaging - score 0.937	add to survival plot
chr19:g.8885764G>C	Substitution	Missense MUC16 P13711R	1 / 108,0.93%	1 / 12,174	VEP: MODERATE, PolyPhen: probably_damaging - score 0.989	add to survival plot
chr19:g.8954912A>T	Substitution	Synonymous MUC16 S7286S	1 / 108,0.93%	1 / 12,174	VEP: LOW	add to survival plot
chr19:g.8981089A>T	Substitution	Stop Gained MUC16 L17*	1 / 108,0.93%	1 / 12,174	VEP: HIGH	add to survival plot
chr19:g.8917585G>A	Substitution	Synonymous MUC16 G12177G	1 / 108,0.93%	1 / 12,174	VEP: LOW	add to survival plot
chr19:g.8939220T>C	Substitution	Missense MUC16 R10579G	1 / 108,0.93%	1 / 12,174	VEP: MODERATE, PolyPhen: benign - score 0.003	add to survival plot
chr19:g.8951651T>A	Substitution	Synonymous MUC16 S8373S	1 / 108,0.93%	1 / 12,174	VEP: LOW	add to survival plot
chr19:g.8937441T>C	Substitution	Missense MUC16 I11172V	1 / 108,0.93%	1 / 12,174	VEP: MODERATE, PolyPhen: benign - score 0.007	add to survival plot
chr19:g.8976570G>T	Substitution	Synonymous MUC16 I1523I	1 / 108,0.93%	1 / 12,174	VEP: LOW	add to survival plot
chr19:g.8900785A>G	Substitution	Synonymous MUC16 D12924D	1 / 108,0.93%	1 / 12,174	VEP: LOW	add to survival plot
chr19:g.8976503T>A	Substitution	Missense MUC16 S1546C	1 / 108,0.93%	1 / 12,174	VEP: MODERATE, PolyPhen: unknown - score 0	add to survival plot
chr19:g.8957949delC	Deletion	Frameshift MUC16 R6274Lfs*6	1 / 108,0.93%	1 / 12,174	VEP: HIGH	add to survival plot
chr19:g.8978238C>T	Substitution	Stop Gained MUC16 W967*	1 / 108,0.93%	1 / 12,174	VEP: HIGH	add to survival plot
chr19:g.8962284T>C	Substitution	Missense MUC16 N4829S	1 / 108,0.93%	2 / 12,174	VEP: MODERATE, PolyPhen: unknown - score 0	add to survival plot
chr19:g.8909396G>A	Substitution	Missense MUC16 R12475W	1 / 108,0.93%	2 / 12,174	VEP: MODERATE, PolyPhen: probably_damaging - score 0.923	add to survival plot
chr19:g.8932777G>T	Substitution	Missense MUC16 H12026N	1 / 108,0.93%	2 / 12,174	VEP: MODERATE, PolyPhen: benign - score 0.003	add to survival plot
chr19:g.8964118G>A	Substitution	Missense MUC16 P4218S	1 / 108,0.93%	1 / 12,174	VEP: MODERATE, PolyPhen: unknown - score 0	add to survival plot
chr19:g.8946526C>A	Substitution	Stop Gained MUC16 E10082*	1 / 108,0.93%	1 / 12,174	VEP: HIGH	add to survival plot
chr19:g.8956831T>C	Substitution	Missense MUC16 I6647V	1 / 108,0.93%	1 / 12,174	VEP: MODERATE, PolyPhen: unknown - score 0	add to survival plot
chr19:g.8946579G>T	Substitution	Missense MUC16 T10064K	1 / 108,0.93%	1 / 12,174	VEP: MODERATE, PolyPhen: benign - score 0.092	add to survival plot
chr19:g.8959644G>C	Substitution	Missense MUC16 A5709G	1 / 108,0.93%	1 / 12,174	VEP: MODERATE, PolyPhen: unknown - score 0	add to survival plot
chr19:g.8945547C>T	Substitution	Missense MUC16 G10408E	1 / 108,0.93%	2 / 12,174	VEP: MODERATE, PolyPhen: benign - score 0.007	add to survival plot
chr19:g.8953805C>A	Substitution	Missense MUC16 Q7655H	1 / 108,0.93%	1 / 12,174	VEP: MODERATE, PolyPhen: unknown - score 0	add to survival plot
chr19:g.8963602G>A	Substitution	Stop Gained MUC16 Q4390*	1 / 108,0.93%	1 / 12,174	VEP: HIGH	add to survival plot
chr19:g.8951587T>C	Substitution	Missense MUC16 I8395V	1 / 108,0.93%	1 / 12,174	VEP: MODERATE, PolyPhen: unknown - score 0	add to survival plot
chr19:g.8949303G>T	Substitution	Missense MUC16 S9156Y	1 / 108,0.93%	2 / 12,174	VEP: MODERATE, PolyPhen: unknown - score 0	add to survival plot
chr19:g.8927455C>A	Substitution	Missense MUC16 V12049L	1 / 108,0.93%	1 / 12,174	VEP: MODERATE, PolyPhen: benign - score 0.072	add to survival plot
chr19:g.8958518G>A	Substitution	Synonymous MUC16 A6084A	1 / 108,0.93%	1 / 12,174	VEP: LOW	add to survival plot
chr19:g.8937393C>A	Substitution	Stop Gained MUC16 E11188*	1 / 108,0.93%	1 / 12,174	VEP: HIGH	add to survival plot
chr19:g.8951505C>T	Substitution	Missense MUC16 S8422N	1 / 108,0.93%	1 / 12,174	VEP: MODERATE, PolyPhen: unknown - score 0	add to survival plot
chr19:g.8957816A>T	Substitution	Synonymous MUC16 T6318T	1 / 108,0.93%	1 / 12,174	VEP: LOW	add to survival plot
chr19:g.8966076T>A	Substitution	Missense MUC16 D3565V	1 / 108,0.93%	1 / 12,174	VEP: MODERATE, PolyPhen: unknown - score 0	add to survival plot
chr19:g.8966366G>T	Substitution	Missense MUC16 D3468E	1 / 108,0.93%	1 / 12,174	VEP: MODERATE, PolyPhen: unknown - score 0	add to survival plot
chr19:g.8976622G>A	Substitution	Missense MUC16 T1506I	1 / 108,0.93%	1 / 12,174	VEP: MODERATE, PolyPhen: unknown - score 0	add to survival plot
chr19:g.8922938C>T	Substitution	Missense MUC16 G12108D	1 / 108,0.93%	2 / 12,174	VEP: MODERATE, PolyPhen: possibly_damaging - score 0.774	add to survival plot
chr19:g.8975318T>A	Substitution	Missense MUC16 I1941F	1 / 108,0.93%	1 / 12,174	VEP: MODERATE, PolyPhen: unknown - score 0	add to survival plot
chr19:g.8972493A>T	Substitution	Synonymous MUC16 T2882T	1 / 108,0.93%	1 / 12,174	VEP: LOW	add to survival plot
chr19:g.8935174delAGTT	Deletion	Frameshift MUC16 T11927Qfs*16	1 / 108,0.93%	1 / 12,174	VEP: HIGH	add to survival plot
chr19:g.8960650C>A	Substitution	Missense MUC16 V5374L	1 / 108,0.93%	1 / 12,174	VEP: MODERATE, PolyPhen: unknown - score 0	add to survival plot
chr19:g.8981264T>A	Substitution	5 Prime UTR MUC16	1 / 108,0.93%	1 / 12,174	VEP: MODIFIER	add to survival plot
chr19:g.8907811G>A	Substitution	Missense MUC16 R12563C	1 / 108,0.93%	2 / 12,174	VEP: MODERATE, PolyPhen: probably_damaging - score 0.923	add to survival plot
chr19:g.8945769G>A	Substitution	Missense MUC16 S10334F	1 / 108,0.93%	3 / 12,174	VEP: MODERATE, PolyPhen: benign - score 0.293	add to survival plot
chr19:g.8949881G>A	Substitution	Synonymous MUC16 S8963S	1 / 108,0.93%	1 / 12,174	VEP: LOW	add to survival plot
chr19:g.8962690G>A	Substitution	Missense MUC16 L4694F	1 / 108,0.93%	1 / 12,174	VEP: MODERATE, PolyPhen: unknown - score 0	add to survival plot
chr19:g.8946896G>T	Substitution	Synonymous MUC16 T9958T	1 / 108,0.93%	1 / 12,174	VEP: LOW	add to survival plot
chr19:g.8962146G>T	Substitution	Stop Gained MUC16 S4875*	1 / 108,0.93%	1 / 12,174	VEP: HIGH	add to survival plot
chr19:g.8947347G>A	Substitution	Missense MUC16 P9808L	1 / 108,0.93%	1 / 12,174	VEP: MODERATE, PolyPhen: unknown - score 0	add to survival plot
chr19:g.8913485T>A	Substitution	Missense MUC16 T12371S	1 / 108,0.93%	1 / 12,174	VEP: MODERATE, PolyPhen: possibly_damaging - score 0.702	add to survival plot
chr19:g.8937647G>T	Substitution	Missense MUC16 T11103N	1 / 108,0.93%	1 / 12,174	VEP: MODERATE, PolyPhen: possibly_damaging - score 0.506	add to survival plot
chr19:g.8971914A>T	Substitution	Synonymous MUC16 A3075A	1 / 108,0.93%	1 / 12,174	VEP: LOW	add to survival plot
chr19:g.8955756A>C	Substitution	Missense MUC16 L7005W	1 / 108,0.93%	1 / 12,174	VEP: MODERATE, PolyPhen: unknown - score 0	add to survival plot
chr19:g.8963873A>T	Substitution	Synonymous MUC16 I4299I	1 / 108,0.93%	1 / 12,174	VEP: LOW	add to survival plot
chr19:g.8938869T>A	Substitution	Stop Gained MUC16 R10696*	1 / 108,0.93%	1 / 12,174	VEP: HIGH	add to survival plot
chr19:g.8962128T>G	Substitution	Missense MUC16 K4881T	1 / 108,0.93%	1 / 12,174	VEP: MODERATE, PolyPhen: unknown - score 0	add to survival plot
chr19:g.8960980A>C	Substitution	Missense MUC16 S5264A	1 / 108,0.93%	1 / 12,174	VEP: MODERATE, PolyPhen: unknown - score 0	add to survival plot
chr19:g.8949505T>G	Substitution	Missense MUC16 T9089P	1 / 108,0.93%	1 / 12,174	VEP: MODERATE, PolyPhen: unknown - score 0	add to survival plot
chr19:g.8948077G>A	Substitution	Missense MUC16 P9565S	1 / 108,0.93%	1 / 12,174	VEP: MODERATE, PolyPhen: unknown - score 0	add to survival plot
chr19:g.8972362G>A	Substitution	Missense MUC16 S2926F	1 / 108,0.93%	1 / 12,174	VEP: MODERATE, PolyPhen: unknown - score 0	add to survival plot
chr19:g.8938970T>A	Substitution	Missense MUC16 D10662V	1 / 108,0.93%	1 / 12,174	VEP: MODERATE, PolyPhen: benign - score 0.003	add to survival plot
chr19:g.8956499A>T	Substitution	Synonymous MUC16 T6757T	1 / 108,0.93%	1 / 12,174	VEP: LOW	add to survival plot
chr19:g.8937087C>A	Substitution	Missense MUC16 D11290Y	1 / 108,0.93%	1 / 12,174	VEP: MODERATE, PolyPhen: benign - score 0.027	add to survival plot
chr19:g.8973871T>G	Substitution	Missense MUC16 N2423T	1 / 108,0.93%	1 / 12,174	VEP: MODERATE, PolyPhen: unknown - score 0	add to survival plot
chr19:g.8936869G>T	Substitution	Synonymous MUC16 P11362P	1 / 108,0.93%	1 / 12,174	VEP: LOW	add to survival plot
chr19:g.8974703G>A	Substitution	Missense MUC16 L2146F	1 / 108,0.93%	1 / 12,174	VEP: MODERATE, PolyPhen: unknown - score 0	add to survival plot
chr19:g.8935123G>C	Substitution	Synonymous MUC16 T11944T	1 / 108,0.93%	1 / 12,174	VEP: LOW	add to survival plot
chr19:g.8848999T>G	Substitution	Missense MUC16 E14486A	1 / 108,0.93%	1 / 12,174	VEP: MODERATE, PolyPhen: benign - score 0.262	add to survival plot
chr19:g.8960652A>C	Substitution	Missense MUC16 L5373R	1 / 108,0.93%	1 / 12,174	VEP: MODERATE, PolyPhen: unknown - score 0	add to survival plot
chr19:g.8883502C>A	Substitution	Missense MUC16 G13836V	1 / 108,0.93%	1 / 12,174	VEP: MODERATE, PolyPhen: probably_damaging - score 1	add to survival plot
chr19:g.8981245G>A	Substitution	5 Prime UTR MUC16	1 / 108,0.93%	1 / 12,174	VEP: MODIFIER	add to survival plot
chr19:g.8965049C>T	Substitution	Synonymous MUC16 L3907L	1 / 108,0.93%	1 / 12,174	VEP: LOW	add to survival plot
chr19:g.8949053G>C	Substitution	Synonymous MUC16 S9239S	1 / 108,0.93%	1 / 12,174	VEP: LOW	add to survival plot
chr19:g.8978978T>C	Substitution	Missense MUC16 S721G	1 / 108,0.93%	1 / 12,174	VEP: MODERATE, PolyPhen: unknown - score 0	add to survival plot
chr19:g.8973356T>A	Substitution	Missense MUC16 S2595C	1 / 108,0.93%	1 / 12,174	VEP: MODERATE, PolyPhen: unknown - score 0	add to survival plot
chr19:g.8975254A>T	Substitution	Missense MUC16 M1962K	1 / 108,0.93%	1 / 12,174	VEP: MODERATE, PolyPhen: unknown - score 0	add to survival plot
chr19:g.8952809G>T	Substitution	Synonymous MUC16 S7987S	1 / 108,0.93%	1 / 12,174	VEP: LOW	add to survival plot
chr19:g.8963458C>T	Substitution	Missense MUC16 D4438N	1 / 108,0.93%	1 / 12,174	VEP: MODERATE, PolyPhen: unknown - score 0	add to survival plot
chr19:g.8975863T>A	Substitution	Missense MUC16 D1759V	1 / 108,0.93%	1 / 12,174	VEP: MODERATE, PolyPhen: unknown - score 0	add to survival plot
chr19:g.8946821G>A	Substitution	Synonymous MUC16 T9983T	1 / 108,0.93%	1 / 12,174	VEP: LOW	add to survival plot
chr19:g.8955104A>T	Substitution	Synonymous MUC16 T7222T	1 / 108,0.93%	1 / 12,174	VEP: LOW	add to survival plot
chr19:g.8965434G>C	Substitution	Missense MUC16 S3779C	1 / 108,0.93%	1 / 12,174	VEP: MODERATE, PolyPhen: unknown - score 0	add to survival plot
chr19:g.8915566A>T	Substitution	Synonymous MUC16 R12248R	1 / 108,0.93%	1 / 12,174	VEP: LOW	add to survival plot
chr19:g.8956020A>T	Substitution	Missense MUC16 M6917K	1 / 108,0.93%	1 / 12,174	VEP: MODERATE, PolyPhen: unknown - score 0	add to survival plot
chr19:g.8953068G>T	Substitution	Missense MUC16 A7901E	1 / 108,0.93%	1 / 12,174	VEP: MODERATE, PolyPhen: unknown - score 0	add to survival plot
chr19:g.8950580A>T	Substitution	Synonymous MUC16 S8730S	1 / 108,0.93%	1 / 12,174	VEP: LOW	add to survival plot
chr19:g.8927406G>T	Substitution	Missense MUC16 S12065Y	1 / 108,0.93%	1 / 12,174	VEP: MODERATE, PolyPhen: possibly_damaging - score 0.506	add to survival plot
chr19:g.8976493T>A	Substitution	Missense MUC16 E1549V	1 / 108,0.93%	1 / 12,174	VEP: MODERATE, PolyPhen: unknown - score 0	add to survival plot
chr19:g.8936861G>A	Substitution	Missense MUC16 T11365I	1 / 108,0.93%	1 / 12,174	VEP: MODERATE, PolyPhen: benign - score 0.016	add to survival plot
chr19:g.8960584T>A	Substitution	Missense MUC16 S5396C	1 / 108,0.93%	1 / 12,174	VEP: MODERATE, PolyPhen: unknown - score 0	add to survival plot
chr19:g.8888797A>G	Substitution	Missense MUC16 Y13568H	1 / 108,0.93%	1 / 12,174	VEP: MODERATE, PolyPhen: probably_damaging - score 0.983	add to survival plot
chr19:g.8910111C>A	Substitution	Missense MUC16 G12439C	1 / 108,0.93%	1 / 12,174	VEP: MODERATE, PolyPhen: probably_damaging - score 0.938	add to survival plot
chr19:g.8939286T>A	Substitution	Missense MUC16 T10557S	1 / 108,0.93%	1 / 12,174	VEP: MODERATE, PolyPhen: benign - score 0.092	add to survival plot
chr19:g.8964238A>G	Substitution	Missense MUC16 S4178P	1 / 108,0.93%	1 / 12,174	VEP: MODERATE, PolyPhen: unknown - score 0	add to survival plot
chr19:g.8883851G>C	Substitution	Missense MUC16 L13789V	1 / 108,0.93%	1 / 12,174	VEP: MODERATE, PolyPhen: possibly_damaging - score 0.598	add to survival plot
chr19:g.8959643delG	Deletion	Frameshift MUC16 M5710Cfs*71	1 / 108,0.93%	1 / 12,174	VEP: HIGH	add to survival plot
chr19:g.8958277T>A	Substitution	Missense MUC16 T6165S	1 / 108,0.93%	1 / 12,174	VEP: MODERATE, PolyPhen: unknown - score 0	add to survival plot
chr19:g.8978582A>T	Substitution	Missense MUC16 S853T	1 / 108,0.93%	1 / 12,174	VEP: MODERATE, PolyPhen: unknown - score 0	add to survival plot
chr19:g.8904964T>G	Substitution	Missense MUC16 E12728A	1 / 108,0.93%	1 / 12,174	VEP: MODERATE, PolyPhen: benign - score 0.262	add to survival plot
